# Supplementary material for: Reduced STAG2 expression in myelodysplastic neoplasms and acute myeloid leukemia myelodysplasia-related: a potential biomarker associated with aneuploidy and disease progression
Source: Front Cell Dev Biol. 2026 Mar 20;14:1731983. doi: 10.3389/fcell.2026.1731983 (PMC13047209; doi:10.3389/fcell.2026.1731983)
Supplement: Supplementary file 3 [file Table1.xlsx]

## Sheet: Silva_et_al_Supplementary_Table
protein1	pt1_preferred_name	protein2	pt2_preferred_name	combined_score	degree
9606.ENSP00000218089	STAG2	9606.ENSP00000354720	SMC3	999	1
9606.ENSP00000218089	STAG2	9606.ENSP00000275517	CDCA5	977	1
9606.ENSP00000218089	STAG2	9606.ENSP00000297338	RAD21	999	1
9606.ENSP00000218089	STAG2	9606.ENSP00000257934	ESPL1	987	1
9606.ENSP00000218089	STAG2	9606.ENSP00000282516	NIPBL	982	1
9606.ENSP00000218089	STAG2	9606.ENSP00000263753	SGO1	951	1
9606.ENSP00000218089	STAG2	9606.ENSP00000303427	PDS5A	999	1
9606.ENSP00000218089	STAG2	9606.ENSP00000482546	REC8	993	1
9606.ENSP00000218089	STAG2	9606.ENSP00000386414	RAD21L1	978	1
9606.ENSP00000218089	STAG2	9606.ENSP00000313851	PDS5B	996	1
9606.ENSP00000218089	STAG2	9606.ENSP00000372689	STAG1	996	1
9606.ENSP00000218089	STAG2	9606.ENSP00000477973	STAG3	958	1
9606.ENSP00000218089	STAG2	9606.ENSP00000298767	WAPL	997	1
9606.ENSP00000218089	STAG2	9606.ENSP00000494538	CTCF	983	1
9606.ENSP00000218089	STAG2	9606.ENSP00000350036	SMC1B	997	1
9606.ENSP00000218089	STAG2	9606.ENSP00000323421	SMC1A	999	1
9606.ENSP00000218089	STAG2	9606.ENSP00000350447	SGO2	981	1
9606.ENSP00000164133	PPP2R5B	9606.ENSP00000482546	REC8	907	2
9606.ENSP00000164133	PPP2R5B	9606.ENSP00000263753	SGO1	960	2
9606.ENSP00000221138	PPP2CB	9606.ENSP00000482546	REC8	915	2
9606.ENSP00000221138	PPP2CB	9606.ENSP00000263753	SGO1	973	2
9606.ENSP00000247191	DLGAP5	9606.ENSP00000275517	CDCA5	921	2
9606.ENSP00000256442	CCNB1	9606.ENSP00000257934	ESPL1	999	2
9606.ENSP00000257934	ESPL1	9606.ENSP00000265148	CENPE	905	2
9606.ENSP00000257934	ESPL1	9606.ENSP00000362146	CDCA8	972	2
9606.ENSP00000257934	ESPL1	9606.ENSP00000296509	MAD2L1	941	2
9606.ENSP00000257934	ESPL1	9606.ENSP00000357858	BUB3	932	2
9606.ENSP00000257934	ESPL1	9606.ENSP00000270861	PLK4	906	2
9606.ENSP00000257934	ESPL1	9606.ENSP00000378295	INCENP	944	2
9606.ENSP00000257934	ESPL1	9606.ENSP00000354916	CDC14A	947	2
9606.ENSP00000257934	ESPL1	9606.ENSP00000378699	CDK1	995	2
9606.ENSP00000257934	ESPL1	9606.ENSP00000348838	UBE2C	927	2
9606.ENSP00000257934	ESPL1	9606.ENSP00000323300	SPAG5	922	2
9606.ENSP00000257934	ESPL1	9606.ENSP00000342307	FOXM1	923	2
9606.ENSP00000257934	ESPL1	9606.ENSP00000313950	AURKB	985	2
9606.ENSP00000257934	ESPL1	9606.ENSP00000424261	PTTG2	999	2
9606.ENSP00000257934	ESPL1	9606.ENSP00000311083	CKS1B	926	2
9606.ENSP00000257934	ESPL1	9606.ENSP00000260731	KIF11	947	2
9606.ENSP00000257934	ESPL1	9606.ENSP00000300093	PLK1	994	2
9606.ENSP00000257934	ESPL1	9606.ENSP00000287598	BUB1B	989	2
9606.ENSP00000257934	ESPL1	9606.ENSP00000358813	TTK	945	2
9606.ENSP00000257934	ESPL1	9606.ENSP00000361298	KIF2C	939	2
9606.ENSP00000257934	ESPL1	9606.ENSP00000411532	TOP2A	909	2
9606.ENSP00000257934	ESPL1	9606.ENSP00000301633	BIRC5	917	2
9606.ENSP00000257934	ESPL1	9606.ENSP00000261597	NDC80	925	2
9606.ENSP00000257934	ESPL1	9606.ENSP00000377536	PTTG1	999	2
9606.ENSP00000257934	ESPL1	9606.ENSP00000355922	CENPF	926	2
9606.ENSP00000257934	ESPL1	9606.ENSP00000361540	CDC20	988	2
9606.ENSP00000257934	ESPL1	9606.ENSP00000302530	BUB1	990	2
9606.ENSP00000259915	POU5F1	9606.ENSP00000494538	CTCF	955	2
9606.ENSP00000261461	PPP2R5A	9606.ENSP00000482546	REC8	912	2
9606.ENSP00000261461	PPP2R5A	9606.ENSP00000263753	SGO1	975	2
9606.ENSP00000261597	NDC80	9606.ENSP00000263753	SGO1	932	2
9606.ENSP00000262043	PHF3	9606.ENSP00000282516	NIPBL	976	2
9606.ENSP00000262238	YY1	9606.ENSP00000297338	RAD21	902	2
9606.ENSP00000262238	YY1	9606.ENSP00000494538	CTCF	991	2
9606.ENSP00000262315	CHTF18	9606.ENSP00000303427	PDS5A	943	2
9606.ENSP00000262315	CHTF18	9606.ENSP00000354720	SMC3	947	2
9606.ENSP00000262315	CHTF18	9606.ENSP00000298767	WAPL	915	2
9606.ENSP00000262815	MAU2	9606.ENSP00000372689	STAG1	911	2
9606.ENSP00000262815	MAU2	9606.ENSP00000313851	PDS5B	922	2
9606.ENSP00000262815	MAU2	9606.ENSP00000298767	WAPL	982	2
9606.ENSP00000262815	MAU2	9606.ENSP00000303427	PDS5A	988	2
9606.ENSP00000262815	MAU2	9606.ENSP00000275517	CDCA5	917	2
9606.ENSP00000262815	MAU2	9606.ENSP00000354720	SMC3	942	2
9606.ENSP00000262815	MAU2	9606.ENSP00000297338	RAD21	902	2
9606.ENSP00000262815	MAU2	9606.ENSP00000282516	NIPBL	999	2
9606.ENSP00000263253	EP300	9606.ENSP00000494538	CTCF	959	2
9606.ENSP00000263377	BRD4	9606.ENSP00000282516	NIPBL	950	2
9606.ENSP00000263753	SGO1	9606.ENSP00000417963	PPP2R5D	970	2
9606.ENSP00000263753	SGO1	9606.ENSP00000296509	MAD2L1	905	2
9606.ENSP00000263753	SGO1	9606.ENSP00000311344	PPP2R1B	932	2
9606.ENSP00000263753	SGO1	9606.ENSP00000418447	PPP2CA	999	2
9606.ENSP00000263753	SGO1	9606.ENSP00000362146	CDCA8	996	2
9606.ENSP00000263753	SGO1	9606.ENSP00000378699	CDK1	902	2
9606.ENSP00000263753	SGO1	9606.ENSP00000358155	H2AC18	929	2
9606.ENSP00000263753	SGO1	9606.ENSP00000412324	PPP2R5C	997	2
9606.ENSP00000263753	SGO1	9606.ENSP00000300093	PLK1	973	2
9606.ENSP00000263753	SGO1	9606.ENSP00000361298	KIF2C	928	2
9606.ENSP00000263753	SGO1	9606.ENSP00000332194	H2AC20	916	2
9606.ENSP00000263753	SGO1	9606.ENSP00000377060	CBX1	975	2
9606.ENSP00000263753	SGO1	9606.ENSP00000337641	PPP2R5E	958	2
9606.ENSP00000263753	SGO1	9606.ENSP00000313950	AURKB	969	2
9606.ENSP00000263753	SGO1	9606.ENSP00000324804	PPP2R1A	998	2
9606.ENSP00000263753	SGO1	9606.ENSP00000287598	BUB1B	974	2
9606.ENSP00000263753	SGO1	9606.ENSP00000361540	CDC20	986	2
9606.ENSP00000263753	SGO1	9606.ENSP00000302530	BUB1	982	2
9606.ENSP00000269214	ESCO1	9606.ENSP00000354720	SMC3	997	2
9606.ENSP00000269214	ESCO1	9606.ENSP00000297338	RAD21	959	2
9606.ENSP00000269214	ESCO1	9606.ENSP00000303427	PDS5A	994	2
9606.ENSP00000269214	ESCO1	9606.ENSP00000372689	STAG1	952	2
9606.ENSP00000269214	ESCO1	9606.ENSP00000298767	WAPL	982	2
9606.ENSP00000271452	NUF2	9606.ENSP00000275517	CDCA5	931	2
9606.ENSP00000275517	CDCA5	9606.ENSP00000363055	ZWINT	908	2
9606.ENSP00000275517	CDCA5	9606.ENSP00000378699	CDK1	979	2
9606.ENSP00000275517	CDCA5	9606.ENSP00000362146	CDCA8	961	2
9606.ENSP00000275517	CDCA5	9606.ENSP00000411532	TOP2A	917	2
9606.ENSP00000275517	CDCA5	9606.ENSP00000301633	BIRC5	942	2
9606.ENSP00000275517	CDCA5	9606.ENSP00000288207	CCNB2	969	2
9606.ENSP00000275517	CDCA5	9606.ENSP00000361540	CDC20	938	2
9606.ENSP00000275517	CDCA5	9606.ENSP00000302530	BUB1	933	2
9606.ENSP00000275517	CDCA5	9606.ENSP00000313950	AURKB	968	2
9606.ENSP00000275517	CDCA5	9606.ENSP00000405726	CDC45	937	2
9606.ENSP00000276603	TERF1	9606.ENSP00000372689	STAG1	902	2
9606.ENSP00000283131	SMARCA5	9606.ENSP00000297338	RAD21	906	2
9606.ENSP00000296930	NPM1	9606.ENSP00000494538	CTCF	975	2
9606.ENSP00000297338	RAD21	9606.ENSP00000404092	SMC6	930	2
9606.ENSP00000297338	RAD21	9606.ENSP00000341382	SMC4	962	2
9606.ENSP00000297338	RAD21	9606.ENSP00000306999	ESCO2	963	2
9606.ENSP00000297338	RAD21	9606.ENSP00000354957	SMC5	952	2
9606.ENSP00000298767	WAPL	9606.ENSP00000306999	ESCO2	973	2
9606.ENSP00000300093	PLK1	9606.ENSP00000354720	SMC3	915	2
9606.ENSP00000300093	PLK1	9606.ENSP00000323421	SMC1A	924	2
9606.ENSP00000300093	PLK1	9606.ENSP00000350447	SGO2	959	2
9606.ENSP00000302530	BUB1	9606.ENSP00000350447	SGO2	902	2
9606.ENSP00000303427	PDS5A	9606.ENSP00000306999	ESCO2	986	2
9606.ENSP00000303427	PDS5A	9606.ENSP00000325290	HASPIN	937	2
9606.ENSP00000303978	SYCE1	9606.ENSP00000477973	STAG3	910	2
9606.ENSP00000306999	ESCO2	9606.ENSP00000323421	SMC1A	920	2
9606.ENSP00000306999	ESCO2	9606.ENSP00000354720	SMC3	998	2
9606.ENSP00000313851	PDS5B	9606.ENSP00000369497	BRCA2	939	2
9606.ENSP00000316578	SUZ12	9606.ENSP00000494538	CTCF	987	2
9606.ENSP00000320147	EZH2	9606.ENSP00000494538	CTCF	916	2
9606.ENSP00000322180	DSCC1	9606.ENSP00000354720	SMC3	905	2
9606.ENSP00000323421	SMC1A	9606.ENSP00000362674	HDAC8	913	2
9606.ENSP00000323421	SMC1A	9606.ENSP00000418960	BRCA1	930	2
9606.ENSP00000323421	SMC1A	9606.ENSP00000365588	MDC1	920	2
9606.ENSP00000324804	PPP2R1A	9606.ENSP00000482546	REC8	966	2
9606.ENSP00000337641	PPP2R5E	9606.ENSP00000482546	REC8	906	2
9606.ENSP00000350447	SGO2	9606.ENSP00000361540	CDC20	938	2
9606.ENSP00000350447	SGO2	9606.ENSP00000361298	KIF2C	939	2
9606.ENSP00000350447	SGO2	9606.ENSP00000362146	CDCA8	960	2
9606.ENSP00000354720	SMC3	9606.ENSP00000354957	SMC5	933	2
9606.ENSP00000354720	SMC3	9606.ENSP00000365588	MDC1	974	2
9606.ENSP00000354720	SMC3	9606.ENSP00000362674	HDAC8	920	2
9606.ENSP00000354720	SMC3	9606.ENSP00000408367	CHTF8	936	2
9606.ENSP00000354720	SMC3	9606.ENSP00000404092	SMC6	927	2
9606.ENSP00000355759	PARP1	9606.ENSP00000494538	CTCF	924	2
9606.ENSP00000358535	SYCP1	9606.ENSP00000482546	REC8	911	2
9606.ENSP00000360310	SPO11	9606.ENSP00000482546	REC8	924	2
9606.ENSP00000376658	SYCP3	9606.ENSP00000477973	STAG3	921	2
9606.ENSP00000376658	SYCP3	9606.ENSP00000482546	REC8	936	2
9606.ENSP00000378402	SIN3A	9606.ENSP00000494538	CTCF	932	2
9606.ENSP00000391826	IGF2	9606.ENSP00000494538	CTCF	935	2
9606.ENSP00000412324	PPP2R5C	9606.ENSP00000482546	REC8	906	2
9606.ENSP00000417963	PPP2R5D	9606.ENSP00000482546	REC8	909	2
9606.ENSP00000418447	PPP2CA	9606.ENSP00000482546	REC8	950	2
9606.ENSP00000494538	CTCF	9606.ENSP00000495240	CHD8	944	2
